# Supplementary material for: Neutral theory: applicability and neutrality of using generic health-related quality of life tools in diseases or conditions where specific tools are available
Source: BMC Med Res Methodol. 2021 Apr 26;21:86. doi: 10.1186/s12874-021-01279-w (PMC8077839; doi:10.1186/s12874-021-01279-w)
Supplement: Supplementary file 1 — Additional file 1. Details of all included and excluded tools. [file 12874_2021_1279_MOESM1_ESM.xlsx]

## Sheet: Info
Neutral Theory: applicability and Neutrality of using generic health-related quality of life tools in diseases or conditions where specific tools are available
Ravi Jandhyala
Medialis Limited, Banbury, UK
Email: ravi@medialis.co.uk
Telephone: +44 7717 448656

## Sheet: Included
Tool	Inclusion of domains	Concordance of scores
Lupus	1	1
EORTC QLQ-C30	1	1
FACT-G	1	1
Kids' ITP Tools (KIT)		1
SCQOLIT		1
St. George's Respiratory Questionnaire (SGRQ)	1	1
K-BILD		1
PROMIS	1	1
CHQ-PF28		1
WHO 5	1	1
Breathlessness Cough and Sputum Scale		1
IQoL-32 (short version)		1
The Northwestern Esophageal Quality of Life (NEQOL)		1
Family Burden Ichthyosis (FBI) Questionnaire		1
Dermatology Quality Life Index (DLQI)	1	1
ASQoL Questionnaire	1	1
PKU-QoL		1
Clinical COPD Questionnaire	1	1
CFQ-R Questionnaire		1
FACT-Leu		1
UCSD SoB	1	1
EXACT PRO		1
E-RS EXACT		1
The Advanced Basal Cell Carcinoma Index (aBCCdex) questionnaire		1
HADS	1	1
ASTA HRQoL scale	1	1
CLDQ	1	1
Health Utility Index Mark 3 (HUI3)		1
Hip Disability and Osteoarthritis Outcome Score (HOOS)		1
American Urological Association (AUA) symptom score		1
VascoQoL	1	1
Inflammatory Bowel Disease Questionnaire (IBDQ) score	1	1
CES-D	1	1
KCCQ (Kansas City Cardiomyopathy Questionnaire)	1	1
WOMAC	1	1
OHS (Oxford hip score)	1	1
Toronto Extremity Salvage score (TESS)	1	1
Brief Symptom Inventory (BSI)	1	1
Rosenberg Self Esteem Questionnaire	1	1
Fibromyalgia impact questionnaire (FIQ)	1	1
Asthma Quality of Life Questionnaire (AQLQ)	1	1
Nijmegen Questionnaire (asthma)	1	1
UCLA-GIT		1
AGDHA	1	1
CEAP	1	1
Aberdeen Varicose Vein Questionnaire [AVVQ]	1	1
FACT-P	1	1
Core Outcome Measures Index (COMI)	1	1
Oswestry low back pain disability index 2.1 (ODI)	1	1
MLHFQ (Minnesota Living with Heart Failure Questionnaire)	1	1
Nottingham Health Profile (NHP)	1	1
8-item patient-rated Parkinson’s disease questionnaire	1	1
Non-Motor Symptoms Questionnaire	1	1
19-item Wearing-off Questionnaire	1	1
Montgomery Åsberg Depression Rating Scale self-reported questionnaire	1	1
KOOS Knee injury and Osteoarthritis Outcome Score	1	1
QLQ-OV28	1	1
FABQ-PA	1	1
The Chronic Respiratory Disease Questionnaire (CRQ-SAS)	1	1
HAQ-DI	1	1
NutriQoL® questionnaire	1	1
Dartmouth COOP Functional Health Assessment charts/WONCA	1	1
Glaucoma Symptom Scale (GSS)	1	1
Glaucoma Quality of Life-15 questionnaire (GQL-15)	1	1
Quality of Life in Epilepsy Inventory (QOLIE-31P)	1	1
QLQ-PAN-26	1	1
Carolinas Comfort Scale (herna sp)	1	1
FACT O-OCS	1	1
CAMPHOR	1	1
SNOT-22	1	1
SAQLI Calgary Sleep Apnea Quality of Life Index	1	1
Revised Foot Function Index short form (FFI-R)	1	1
Diabetes-specific HRQoL (ADDQoL-AWI)	1	1
VEINES-QOL/Sym	1	1
MusiQoL	1	1
IBS-QoL	1	1
Expanded Prostate Index Composite [EPIC]	1	1
International Consultation on Incontinence Questionnaire- Urinary Incontinence [ICIQ-UI]	1	1
The International Continence Society short-form male survey [ICSmaleSF]	1	1
IIEF	1	1
IPSS	1	1
Lawton Instrumental Activities of Daily Living (IADL) scale	1	1
ICECAP-O	1	1
ThyroPRO	1	1
Stroke-Specific Qualty of Life Scale	1	1
Chronic Respiratory Questionnaire	1	1
Menorrhagia multi-attribute scale quality of life	1	1
Penn Acoustic Neuroma Quality-of-Life (PANQOL) scale	1	1
Glasgow Benefit Inventory (GBI);	1	1
EORTC-QLQ-LC13	1	1
Quality of Life Enjoyment and Satisfaction Questionnaire Short Form (Q-LES-Q-SF)	1	1
DSSS Score	1	1
Modified Fingernail Onychomycosis QoL Questionnaire	1	1
ASAS20	1	1
PedsQl	1	1
Childhood Health Assessment Questionnaire	1	1
PsAQOL	1	1
PDI Psoriatic Disability Index	1	1
Rhinusitis Disability Index (RSDI)	1	1
Chronic Sinusitis Survey (CSS)	1	1
HHS (Harris Hip Score)	1	1
Functional Assessment of Cancer Therapy—Breast (FACT-B)	1	1
Evaluation of Ankylosing Spondylitis Quality of Life (EASi-QoL)	1	1
BASDAI	1	1
BASFI	1	1
Parkinson’s Disease Questionnaire-39 Item (PDQ39)	1	1
Myocardial Infarction Dimensional Assessment Scale (MIDAS)	1	1
Migraine-Specific Quality-of-Life Questionnaire version 2.1 (MSQ)	1	1
Patient Assessment of Constipation-Quality of Life (PACQOL)	1	1
Activities of Daily Living/Instrumental Activities of Daily Living (ADL/IADL)	1	1
The QUAlity of Life questionnaire In OSTeoporosis (QUALIOST®);	1	1
Beck Anxiety Inventory (BAI)	1	1
Beck Depression Inventory-II (BDI-II)	1	1
Xerostomia Inventory (XI)	1	1
General Oral Health Assessment Index (GOHAI)	1	1
Ocular Surface Disease Index (OSDI)	1	1
The Immune Thrombocytopenic Purpura Patient Assessment Questionnaire (ITP-PAQ)	1	1
University of California Los Angeles-Prostate Cancer Index (UCLA-PCI)	1	1	This questionnaire includes the SF-36 so was not assessed against the SF-36 for inclusion of relevant domains
North American Spine Society (NASS) Lumbar Spine Instrument	1	1
Aquarel	1	1
Kidney Disease Quality of Life Short Form	1	1
Northwick Pain Questionnaire	1	1
Myasthenia Gravis Questionnaire (MGQ)		1
Gastrointestinal quality-of-life index (GIQLI) questionnaires	1	1
Skindex-29	1	1
SAQ Seattle Angina Questionnaire	1	1
GERD HRQL	1	1
WHO-DTSQ WHO Diabetes Treatment Satisfaction Questionnaire	1	1
Rhinitis QOL Questionnaire (RQLQ)	1	1
National Eye Institute Visual Function Questionnaire(NEI-VFQ)	1	1
Angina Pectoris Quality of Life Questionnaire (APQLQ)	1	1
International Knee Documentation Committee (IKDC) Subjective Form	1	1
Quality of Life Outcome Measure (Questionnaire) for Chronic Anterior Cruciate Ligament Deficiency (ACL-QOL)	1	1
Western Ontario Meniscal Evaluation Tool (WOMET)	1	1
Symptom and Severity Checklist (SSCL)	1	1
(adjusted) I-Qol		1
QoL2004	1	1
Epilepsy related fear	1	1
Stigma (Epilepsy)	1	1
ALSAQ-40	1	1
Symptom Checklist (SCL)	1	1
The Severe Respiratory Insufficiency (SRI) Questionnaire		1
BPH Index (Bothersome Index)	1	1
OAKHQoL	1	1
DDS (Diabetes Distress Scale)	1	1
HFS (Hypoglycaemic Fear Survey)	1	1
Asthma Control Questionnaire (ACQ)	1	1
OAB-5D	1	1
HAMIS test	1	1
Duruoz scale	1	1
Urinary incontinence severity score (UISS)	1	1
Detrusor instability score (DIS)	1	1
Incontinence impact questionnaire- short form (IIQ-7)	1	1
Urogenital distress inventory-short form (UDI-6)	1	1
CHQ-PF50	1	1
Women’s Health Questionnaire (WHQ)	1	1
Western Ontario Osteoarthritis of the Shoulder [WOOS] index)	1	1
University of California at Los Angeles [UCLA] shoulder scale	1	1
American Shoulder and Elbow Surgeons [ASES] evaluation form	1	1
McGill pain score		1
Cognitive Functioning scale from the Kidney Disease Quality of Life instrument (KDQOL-CF)	1	1
Modified Fatigue Impact Scale (MFIS)	1	1
Mental Health Inventory (MHI)	1	1
TOTAL	141	163

## Sheet: Excluded
Tool
ASTA Symptom Scale
30 s sit-to-stand test
40 m fast-paced walk test
EORTCQLQ-H&N35
Venous Clinical Severity Score (VCSS)
Secondary outcomes of dyspnoea and psychological burden
VAS back pain
EQ15 VAS
SES depression scores
GIS
Glaucoma Utility Index (GUI)
Bristol Stool Scale (BSS)
AKQoL (Aktinic Keratosis QoL)
Hand Eczema Severity Index (HECSI)
European Organisation for Research and Treatment of Cancer disease-specific questionnaire module for assessing quality of life in patients with esophageal cancer (QLQOES24)
pruritus visual analog scale (VAS)
REFLUX score
BASDAI50
ASAS40
ASAS50
ASDAS MI
ASDAS CII
BASFI MCID
TUG (Timed Up and Go test)
IBD-specific QoL
FACT-AC
DSS likert (CEA)
Patient Global Impression scales
Disease-specific Likert scales
Aberdeen Varicose Vein Symptom Severity Score (AVVSS)
The Kidney Disease Quality of Life (KDQOL)
Grenoble Sleep Apnea Quality of Life (Grenoble-SAQOL) scores
EQ-5D VAS
Numeric Rating Scale (NRS)
Patient global
Body image questionnaire (BIQ)
VAS for plaque psoriasis and psoriatic arthritis pain
Psoriasis-Related Pruritus assessment
Work Productivity and Activity Impairment Questionnaire-Specific Health Problem (WPAI-SHP)
QLS Quality of Life Scale
Oesophageal cancer-specific European Organisation for Research and Treatment of Cancer (EORTC) OES-23 measure
Visual analogue pain scale
Venous thrombosis-quality of life (VT-QOL) questionnaire
Activities of Daily Living (ADL)
Symptom Score (SS)
McGill Pain Questionnaire Dutch Language Version
Restrictions in daily living due to Epilepsy
Mobility and Leisure (Epilepsy)
Paper - 250 Study specific questions
CHC- Heatlh distress
CHC-Health limitations
Index of Well-Being
American Society of Colon and Rectal Surgeons (ASCRS) questionnaire
Atrial Fibrillation Severity Scale (AFSS)
HAQ Score
Functional Status II-R
Carer Generated Index (CGI)
Patient Generated Index (PGI)
Condition-specific instrument for adults
Vital Signs Quality of Life Questionnaire (VSQLQ)
visual analogue scale
Karolinska Cardiovascular Symptomatology Score (KCSQ)
Intermittent Claudication Questionnaire ICQ
Ankylosing Spondylitis Disease Activity ScoreC-Reactive Protein (ASDAS-CRP)
Mental Status Questionnaire (MSQ)
